# Supplementary material for: Based on Mitochondrial Genomes and Gene Order Rearrangements: Phylogenetic Relationships and Terrestrial Adaptability in Paguroidea (Crustacea: Decapoda)
Source: Ecol Evol. 2025 Aug 8;15(8):e71975. doi: 10.1002/ece3.71975 (PMC12334547; doi:10.1002/ece3.71975)
Supplement: Supplementary file 6 — Table S1: The universal primers for two target genes. Table S2: The GenBank accession numbers of 46 Anomura species and 1 Brachyura species in this study. Table S3: Basic information on 3 fossil correction points. Table S4: Mitogenome characteristics of five species of Anomura crab: Calcinus elegans , Calcinus gaimardii , Calcinus latens , Coenobita purpureus and Coenobita violascens. Table S5: The nucleotide composition is based on five new species of mitogenomes containing A + T content of genes, AT‐skew, and GC‐skew. Table S6: Table of AT content of 13 PCGs from 51 species. Table S7: Table of GC content of 13 PCGs from 51 species. Table S8: Genetic distances between 15 families and genetic distance within the Coenobitidae and Diogenidae. Table S9: Rearrangement table, yellow and cyan genes color indicate they are coded on the two different strands. Table S10: CODEML analyses of selection on mitochondrial genes in Anomura crabs. [file ECE3-15-e71975-s005.xlsx]

## Sheet: Table S1
Table S1. The universal primers for two target genes.
Gene Name	Forward primer sequence (5'-3')				Reverse primer sequence (5'-3')
COX1	CGTCAACAAATCATAAAGATATTGG				TAAACTTCAGGGTGACCAAAAAATCA
16SrRNA	CGCCTGTTTAACAAAAACAT				CCGGTCTGAACTCAGATC

## Sheet: Table S2
Table S2. The GenBank accession numbers of 46 Anomura species and 1 Brachyura species in this study.
SurperFamily	Family	Species	Size(bp)	GenBank No.
Chirostyloidea	Chirostylidae	Gastroptychus investigatoris	16423	KY352237
Chirostyloidea	Chirostylidae	Gastroptychus rogeri	16504	KY352238
Chirostyloidea	Kiwaidae	Kiwa tyleri	16865	NC_034927.1
Galatheoidea	Galatheidae	Allogalathea elegans	16263	NC_066048.1
Galatheoidea	Munididae	Munida gregaria	16326	NC_030255.1
Galatheoidea	Munididae	Munida isos	17910	NC_039112.1
Galatheoidea	Munidopsidae	Munidopsis lauensis	17483	MH717895.1
Galatheoidea	Munidopsidae	Munidopsis verrilli	17636	MH717896.1
Galatheoidea	Munidopsidae	Shinkaia crosnieri	15182	EU420129
Galatheoidea	Porcellanidae	Neopetrolisthes maculatus	15324	NC_020024.1
Galatheoidea	Porcellanidae	Petrolisthes haswelli	15348	NC_025572.1
Galatheoidea	Porcellanidae	Pisidia serratifrons	15344	NC_068600.1
Hippoidea	Albuneidae	Stemonopa insignis	15596	KY352240
Hippoidea	Blepharipodidae	Blepharipoda liberata	15766	NC_066218.1
Hippoidea	Hippidae	Emerita talpoida	15810	NC_067557.1
Lomoidea	Lomidae	Lomis hirta	17239	KY352239
Paguroidea	Coenobitidae	Birgus latro	16411	NC_045091.1
Paguroidea	Coenobitidae	Coenobita brevimanus	16393	NC_050386
Paguroidea	Coenobitidae	Coenobita clypeatus	16437	NC_067641.1
Paguroidea	Coenobitidae	Coenobita lila	16396	OP645220.1
Paguroidea	Coenobitidae	Coenobita perlatus	16447	KY352234.1
Paguroidea	Coenobitidae	Coenobita rugosus	16427	MN030161.1
Paguroidea	Coenobitidae	Coenobita variabilis	16421	KY352236.2
Paguroidea	Diogenidae	Clibanarius infraspinatus	16504	NC_025776.1
Paguroidea	Diogenidae	Clibanarius longitarsus	15582	OR350587.1
Paguroidea	Diogenidae	Dardanus arrosor	16592	NC_060631.1
Paguroidea	Diogenidae	Dardanus aspersus	16916	MW715812.1
Paguroidea	Diogenidae	Diogenes edwardsii	19858	OP047688
Paguroidea	Diogenidae	Dardanus hessii	17821	NC_085208.1
Paguroidea	Lithodidae	Hapalogaster dentata	16607	OR523818.1
Paguroidea	Lithodidae	Lithodes maja	17145	CM075657.1
Paguroidea	Lithodidae	Lithodes nintokuae	15731	NC_024202.1
Paguroidea	Lithodidae	Oedignathus inermis	16584	OR523819.1
Paguroidea	Lithodidae	Paralithodes brevipes	16303	NC_021458.1
Paguroidea	Lithodidae	Paralithodes camtschaticus	16720	NC_020029.1
Paguroidea	Lithodidae	Paralithodes platypus	16883	NC_042240.1
Paguroidea	Paguridae	Pagurus filholi	15674	LC222528.1
Paguroidea	Paguridae	Pagurus gracilipes	16051	LC222534.1
Paguroidea	Paguridae	Pagurus japonicus	16401	LC222532.1
Paguroidea	Paguridae	Pagurus lanuginosus	13458	LC222526.1
Paguroidea	Paguridae	Pagurus longicarpus	15630	NC_003058.1
Paguroidea	Paguridae	Pagurus maculosus	15420	LC222524.1
Paguroidea	Paguridae	Pagurus minutus	14939	LC222533.1
Paguroidea	Paguridae	Pagurus nigrofascia	15423	NC_042412.1
Paguroidea	Paguridae	Pagurus ochotensis	16280	NC_068848.1
Paguroidea	Paguridae	Pagurus similis	17100	NC_057304.1
Ocypodoidea	Macrophthalmidae	Gecarcoidea lalandii	15575	NC_057475.1

## Sheet: Table S3
Table S3. Basic information on 3 fossil correction points.
Taxonomy	Species	Geological Age (MYA)
munididae	Juracrista perculta (Feldmann, and Schweitzer, 2012)	Late Jurassic (Tithonian) 145.5-151
coenbitidae	Brigus latro(Linnaeus, 1767)	Pliocene 2.6-5.3
munidopsidae	Palaeomunidopsis moutieri (Van Straelen, 1925)	Middle Jurassic (Bathonian) 168-165

## Sheet: Table S4
Table S4. Mitogenome characteristics of five species of Anomura crab: Calcinus elegans, Calcinus gaimardii, Calcinus latens, Coenobita purpureus and Coenobita violascens.
Gene	Direction	Location	Size(bp)	Anticodon	Star codon	Stop codon	Intergenic nucleotides
cox1	+	1-1539	1539		ATG	TAA	-5
trnL1	+	1535-1600	66	tag			5
cox2	+	1606-2295	690		ATG	TAA	13
trnK	+	2309-2375	67	ttt			5
trnM	+	2381-2447	67	cat			5
trnI	+	2453-2518	66	gat			54
nad2	+	2573-3565	993		ATT	TAA	5
trnD	+	3571-3639	69	gtc			0
atp8	+	3640-3798	159		ATT	TAG	-7
atp6	+	3792-4466	675		ATG	TAA	-1
cox3	+	4466-5257	792		ATG	TAA	11
trnR	+	5269-5335	67	tcg			-1
trnN	+	5335-5404	70	gtt			1
trnE	+	5406-5472	67	ttc			29
trnT	+	5502-5569	68	tgt			16
nad6	+	5586-6119	534		ATG	TAA	-20
cob	+	6100-7234	1135		ATG	T	0
trnS2	+	7235-7300	66	tga			258
trnF	-	7559-7626	68	gaa			0
nad5	-	7627-9355	1729		ATG	T	0
trnH	-	9356-9420	65	gtg			56
nad4	-	9477-10829	1353		ATG	TAA	-7
nad4l	-	10823-11125	303		ATG	TAA	23
trnP	-	11149-11216	68	tgg			1
nad1	-	11218-12156	939				57
rrnL	-	12214-13553	1340				2
trnV	-	13556-13623	68	tac			-2
rrnS	-	13622-14422	801				0
CR	+	14423-15758	1336				0
trnS1	-	15759-15824	66	tct			0
trnA	-	15825-15891	67	tgc			12
nad3	-	15904-16254	351		GTG	TAA	0
trnG	-	16255-16320	66	tcc			8
trnL2	-	16329-16396	68	taa			10
trnY	+	16407-16475	69	gta			13
trnW	-	16489-16559	71	tca			-1
trnQ	-	16559-16626	68	ttg			3
trnC	-	16630-16696	67	gca			3
Summary of Calcinus elegans mitogenome
Gene	Direction	Location	Size(bp)	Anticodon	Star codon	Stop codon	Intergenic nucleotides
cox1	+	1-1539	1539		ATG	TAA	-5
trnL1	+	1535-1600	66	tag			5
cox2	+	1606-2295	690		ATG	TAG	13
trnK	+	2309-2375	67	ttt			5
trnM	+	2381-2448	68	cat			5
trnI	+	2454-2521	68	gat			52
nad2	+	2574-3566	993		ATT	TAA	5
trnD	+	3572-3641	70	gtc			0
atp8	+	3642-3800	159		ATT	TAG	-7
atp6	+	3794-4468	675		ATG	TAA	-1
cox3	+	4468-5259	792		ATG	TAA	12
trnR	+	5272-5338	67	tcg			-1
trnN	+	5338-5406	69	gtt			1
trnE	+	5408-5475	68	ttc			26
trnT	+	5502-5569	68	tgt			16
nad6	+	5586-6119	534		ATG	TAA	-20
cob	+	6100-7234	1135		ATG	T	286
trnF	-	7521-7588	68	gaa			0
nad5	-	7589-9317	1729		ATG	T	0
trnH	-	9318-9381	64	gtg			57
nad4	-	9439-10789	1351		ATG	T	-7
nad4l	-	10783-11085	303		ATG	TAA	25
trnP	-	11111-11178	68	tgg			1
nad1	-	11180-12118	939				64
rrnL	-	12183-13506	1324				8
trnV	-	13515-13582	68	tac			-2
rrnS	-	13581-14380	800				0
CR	+	14381-15713	1333				0
trnS1	-	15714-15781	68	tct			-2
trnA	-	15780-15845	66	tgc			11
nad3	-	15857-16207	351		ATC	TAA	0
trnG	-	16208-16273	66	tcc			8
trnL2	-	16282-16348	67	taa			9
trnY	+	16358-16426	69	gta			10
trnW	-	16437-16506	70	tca			-1
trnQ	-	16506-16573	68	ttg			3
trnC	-	16577-16643	67	gca			3
Summary of Calcinus gaimardii mitogenome
Gene	Direction	Location	Size(bp)	Anticodon	Star codon	Stop codon	Intergenic nucleotides
cox1	+	1-1539	1539		ATG	TAA	-5
trnL1	+	1535-1602	68	tag			5
cox2	+	1608-2297	690		ATG	TAA	9
trnK	+	2307-2372	66	ttt			0
trnM	+	2373-2440	68	cat			9
trnI	+	2450-2515	66	gat			43
nad2	+	2559-3551	993		ATT	TAA	3
trnD	+	3555-3623	69	gtc			0
atp8	+	3624-3782	159		ATT	TAG	-7
atp6	+	3776-4450	675		ATG	TAA	-1
cox3	+	4450-5241	792		ATG	TAA	4
trnR	+	5246-5311	66	tcg			3
trnN	+	5315-5380	66	gtt			1
trnE	+	5382-5448	67	ttc			32
trnT	+	5481-5548	68	tgt			17
nad6	+	5566-6099	534		ATG	TAA	-20
cob	+	6080-7214	1135		ATG	T	0
trnS2	+	7215-7282	68	tga			772
trnF	-	8055-8122	68	gaa			0
nad5	-	8123-9851	1729		ATG	T	0
trnH	-	9852-9917	66	gtg			66
nad4	-	9984-11336	1353		ATG	TAA	-7
nad4l	-	11330-11632	303		ATG	TAA	17
trnP	-	11650-11717	68	tgg			5
nad1	-	11723-12661	939				51
rrnL	-	12713-14042	1330				13
trnV	-	14056-14124	69	tac			-2
rrnS	-	14123-14919	797				0
CR	+	14920-16497	1578				0
trnS1	-	16498-16565	68	tct			-2
trnA	-	16564-16631	68	tgc			6
nad3	-	16638-16988	351		GTG	TAA	0
trnG	-	16989-17054	66	tcc			10
trnL2	-	17065-17129	65	taa			6
trnY	+	17136-17205	70	gta			1
trnW	-	17207-17277	71	tca			27
trnQ	-	17305-17372	68	ttg			2
trnC	-	17375-17440	66	gca			4
Summary of Calcinus latens mitogenome
Gene	Direction	Location	Size(bp)	Anticodon	Star codon	Stop codon	Intergenic nucleotides
cox1	+	1-1539	1539		ATG	TAA	-5
trnL1	+	1535-1598	64	TAG			7
cox2	+	1606-2295	690		ATG	TAG	8
trnK	+	2304-2368	65	TTT			7
trnM	+	2376-2443	68	CAT			11
trnI	+	2455-2521	67	GAT			55
nad2	+	2577-3578	1002		ATT	T	-2
trnD	+	3577-3641	65	GTC			0
atp8	+	3642-3800	159		ATT	TAG	-7
atp6	+	3794-4468	675		GTG	TAA	-1
cox3	+	4468-5259	792		ATG	TAG	12
trnR	+	5272-5334	63	TCG			-1
trnN	+	5334-5398	65	GTT			8
trnE	+	5407-5471	65	TTC			2
trnF	-	5474-5539	66	GAA			0
nad5	-	5540-7265	1726		ATG	T	0
trnH	-	7266-7331	66	GTG			100
nad4	-	7432-8772	1341		ATG	TAA	-7
nad4l	-	8766-9068	303		ATG	TAA	2
trnT	+	9071-9134	64	TGT			14
nad6	+	9149-9682	534		GTG	TAA	-20
cob	+	9663-10797	1135		ATG	T	0
trnS2	+	10798-10862	65	TGA			-1
trnP	-	10862-10928	67	TGG			1
nad1	-	10930-11868	939		GTG	TAA	51
rrnL	-	11920-13259	1340				3
trnV	-	13263-13330	68	TAC			-2
rrnS	-	13329-14126	798				0
CR	+	14127-15492	1366	TCT			0
trnS1	-	15493-15558	66	TGC			5
trnA	-	15564-15630	67				20
nad3	-	15651-16001	351		ATG	TAG	0
trnG	-	16002-16067	66	TCC			3
trnL2	-	16071-16136	66	TAA			-1
trnY	+	16136-16203	68	GTA			4
trnW	-	16208-16276	69	TCA			5
trnQ	-	16282-16349	68	TTG			3
trnC	-	16353-16419	67	GCA			2
Summary of Coenobita purpureus mitogenome	-	16352-16419	68	GCA
Gene	Direction	Location	Size(bp)	Anticodon	Star codon	Stop codon	Intergenic nucleotides
cox1	+	1-1539	1539		ATG	TAA	-5
trnL1	+	1535-1599	65	TAG			7
cox2	+	1607-2296	690		ATG	TAA	8
trnK	+	2305-2371	67	TTT			8
trnM	+	2380-2446	67	CAT			11
trnI	+	2458-2524	67	GAT			57
nad2	+	2582-3583	1002		ATT	T	-2
trnD	+	3582-3646	65	GTC			0
atp8	+	3647-3805	159		ATT	TAG	-7
atp6	+	3799-4473	675		GTG	TAA	-1
cox3	+	4473-5264	792		ATG	TAA	15
trnR	+	5280-5342	63	TCG			-1
trnN	+	5342-5407	66	GTT			7
trnE	+	5415-5479	65	TTC			2
trnF	-	5482-5547	66	GAA			0
nad5	-	5548-7273	1726		ATG	T	0
trnH	-	7274-7339	66	GTG			107
nad4	-	7447-8787	1341		ATG	TAA	-7
nad4l	-	8781-9083	303		ATG	TAA	2
trnT	+	9086-9149	64	TGT			13
nad6	+	9163-9696	534		ATG	TAA	-20
cob	+	9677-10811	1135		ATG	T	0
trnS2	+	10812-10876	65	TGA			-1
trnP	-	10876-10942	67	TGG			1
nad1	-	10944-11882	939		GTG	TAA	29
rrnL	-	11912-13273	1362				2
trnV	-	13276-13344	69	TAC			-3
rrnS	+	13342-14137	796				0
CR	+	14138-15490	1353				0
trnS1	-	15491-15556	66				5
trnA	-	15562-15628	67	TCT			17
nad3	-	15646-15996	351		ATG	TAA	0
trnG	-	15997-16061	65		ATT	TAA	3
trnL2	-	16065-16132	68	TCC			-1
trnY	+	16132-16198	67	TAA			5
trnW	-	16204-16272	69	GTA			8
trnQ	-	16281-16348	68	TCA			3
trnC	-	16352-16418	67	TTG			2
Summary of Coenobita violascens mitogenome

## Sheet: Table S5
Table S5. The nucleotide composition is based on five new species of mitogenomes containing A+T content of genes, AT-skew, and GC-skew.
Calcinus elegans	Size(bp)	T(U)(%)	C(%)	A(%)	G(%)	A+T(%)	AT-skew	GC-skew
Mitogenome	16700	34.5749	15.6707	30.5509	19.2036	65.1257	-0.0617874	0.101305
PCGs	11190	37.6497	17.7659	25.7373	18.8472	63.387	-0.187932	0.0295338
COX1	1539	37.4919	16.6992	24.2365	21.5724	61.7284	-0.214737	0.127334
COX2	690	36.3768	14.7826	26.5217	22.3188	62.8986	-0.156682	0.203125
ATP8	159	35.2201	9.43396	33.9623	21.3836	69.1824	-0.0181818	0.387755
ATP6	675	39.1111	18.3704	22.6667	19.8519	61.7778	-0.266187	0.0387597
COX3	792	38.5101	18.0556	23.1061	20.3283	61.6162	-0.25	0.0592105
CYTB	1135	39.2952	17.8855	22.5551	20.2643	61.8502	-0.270655	0.0623557
ND5	1729	35.6275	20.6478	28.9184	14.8062	64.546	-0.103943	-0.164763
ND4	1353	36.1419	19.5122	27.4205	16.9254	63.5625	-0.137209	-0.0709939
ND4L	303	39.934	15.1815	30.033	14.8515	69.967	-0.141509	-0.010989
ND3	351	37.3219	23.3618	24.2165	15.0997	61.5385	-0.212963	-0.214815
ND1	939	37.3802	18.2109	26.7306	17.6784	64.1108	-0.166113	-0.0148368
ND6	534	39.3258	14.2322	25.0936	21.3483	64.4195	-0.22093	0.2
ND2	993	40.0806	14.9043	24.7734	20.2417	64.854	-0.236025	0.151862
tRNAs	1416	33.6158	14.548	34.0395	17.7966	67.6554	0.00626305	0.100437
rRNAs	2141	31.8076	15.6002	37.0388	15.5535	68.8463	0.0759837	-0.00149925
Control region	1336	33.9072	14.5958	33.2335	18.2635	67.1407	-0.0100334	0.111617
Calcinus gaimardii	Size(bp)	T(U)(%)	C(%)	A(%)	G(%)	A+T(%)	AT-skew	GC-skew
Mitogenome	16647	35.4899	14.4951	32.7446	17.2704	68.2345	-0.0402324	0.0873676
PCGs	11190	39.5979	15.8892	27.2744	17.2386	66.8722	-0.184284	0.0407337
COX1	1539	38.0767	15.9844	24.6264	21.3125	62.7031	-0.214508	0.142857
COX2	690	35.7971	15.6522	28.2609	20.2899	64.058	-0.117647	0.129032
ATP8	159	37.7358	6.91824	37.1069	18.239	74.8428	-0.00840336	0.45
ATP6	675	41.1852	16.1481	26.0741	16.5926	67.2593	-0.22467	0.0135747
COX3	792	38.1313	17.298	25.8838	18.6869	64.0152	-0.191321	0.0385965
CYTB	1135	41.1454	16.2115	23.7004	18.9427	64.8458	-0.269022	0.0776942
ND5	1729	38.6929	17.8716	29.2076	14.2279	67.9005	-0.139693	-0.113514
ND4	1351	39.3782	16.0622	29.2376	15.322	68.6158	-0.147789	-0.0235849
ND4L	303	40.5941	15.8416	29.0429	14.5215	69.637	-0.165877	-0.0434783
ND3	351	41.0256	21.0826	24.7863	13.1054	65.812	-0.246753	-0.233333
ND1	939	40.6816	14.59	28.967	15.7614	69.6486	-0.168196	0.0385965
ND6	534	43.4457	10.2996	27.1536	19.1011	70.5993	-0.230769	0.299363
ND2	993	41.1883	14.4008	27.8953	16.5156	69.0836	-0.19242	0.0684039
tRNAs	1352	33.358	14.8669	33.8757	17.8994	67.2337	0.00770077	0.0925508
rRNAs	2124	32.7213	14.4068	37.9473	14.9247	70.6685	0.0739507	0.0176565
Control region	1333	34.4336	11.928	36.9842	16.6542	71.4179	0.0357143	0.165354
Calcinus latens	Size(bp)	T(U)(%)	C(%)	A(%)	G(%)	A+T(%)	AT-skew	GC-skew
Mitogenome	17445	34.0843	15.0473	33.9008	16.9676	67.9851	-0.00269815	0.0599821
PCGs	11190	39.3029	16.1841	27.3012	17.2118	66.6041	-0.180196	0.0307733
COX1	1539	37.102	16.3743	26.5107	20.013	63.6127	-0.166496	0.1
COX2	690	37.5362	15.5072	26.087	20.8696	63.6232	-0.179954	0.14741
ATP8	159	36.478	8.1761	42.1384	13.2075	78.6164	0.072	0.235294
ATP6	675	38.5185	16.8889	26.3704	18.2222	64.8889	-0.187215	0.0379747
COX3	792	37.5	16.7929	26.3889	19.3182	63.8889	-0.173913	0.0699301
CYTB	1135	39.2952	16.9163	25.4626	18.326	64.7577	-0.213605	0.04
ND5	1729	40.6593	16.31	28.8606	14.17	69.52	-0.169717	-0.0702087
ND4	1353	40.3548	16.9993	27.9379	14.7081	68.2927	-0.181818	-0.0722611
ND4L	303	41.5842	15.8416	26.0726	16.5017	67.6568	-0.229268	0.0204082
ND3	351	41.5954	18.2336	25.3561	14.8148	66.9516	-0.242553	-0.103448
ND1	939	40.3621	16.0809	27.3695	16.1874	67.7316	-0.191824	0.00330033
ND6	534	41.3858	13.1086	26.5918	18.9139	67.9775	-0.217631	0.181287
ND2	993	39.0735	15.6093	28.1974	17.1198	67.2709	-0.161677	0.0461538
tRNAs	1485	33.74	13.87	33.67	18.72	67.41	-0.001	0.149
rRNAs	2127	33.71	14.06	37.28	14.95	70.99	0.05	0.031
Control region	1578	31.18	15.59	37.58	15.65	68.76	0.093	0.002
Coenobita purpureus	Size(bp)	T(U)(%)	C(%)	A(%)	G(%)	A+T(%)	AT-skew	GC-skew
Mitogenome	16422	35.5337	18.5112	26.5169	19.4382	62.0506	-0.145315	0.0244264
PCGs	11186	36.7155	19.7032	23.6903	19.8909	60.4059	-0.215628	0.00474148
COX1	1539	39.3762	15.7245	20.2079	24.6914	59.5841	-0.321701	0.221865
COX2	690	38.9855	14.9275	20.2899	25.7971	59.2754	-0.315403	0.266904
ATP8	159	42.7673	7.54717	30.1887	19.4969	72.956	-0.172414	0.44186
ATP6	675	41.7778	17.1852	19.2593	21.7778	61.037	-0.368932	0.117871
COX3	792	40.5303	16.9192	19.5707	22.9798	60.101	-0.348739	0.151899
CYTB	1135	41.9383	17.4449	19.0308	21.5859	60.9692	-0.375723	0.106095
ND5	1726	29.0846	25.4925	31.4021	14.0209	60.4867	0.0383142	-0.290323
ND4	1341	29.3065	25.3542	29.6048	15.7345	58.9113	0.00506329	-0.23412
ND4L	303	35.6436	22.1122	27.0627	15.1815	62.7063	-0.136842	-0.185841
ND3	351	31.0541	26.2108	25.641	17.094	56.6952	-0.0954774	-0.210526
ND1	939	31.2034	24.6006	26.8371	17.3589	58.0405	-0.0752294	-0.172589
ND6	534	44.5693	12.5468	21.161	21.7228	65.7303	-0.356125	0.26776
ND2	1002	44.1118	15.9681	17.3653	22.5549	61.477	-0.435065	0.170984
tRNAs	1389	33.7653	14.6148	32.3254	19.2945	66.0907	-0.0217865	0.138004
rRNAs	2138	31.4312	15.4818	37.5585	15.5285	68.9897	0.0888136	0.0015083
Control region	1366	33.0161	15.959	28.1113	22.9136	61.1274	-0.0802395	0.178908
Coenobita violascens	Size(bp)	T(U)(%)	C(%)	A(%)	G(%)	A+T(%)	AT-skew	GC-skew
Mitogenome	16421	38.1307	15.9921	28.4425	17.4347	66.5732	-0.145527	0.0431581
PCGs	11184	39.4671	16.8544	25.8763	17.8022	65.3433	-0.207991	0.0273478
COX1	1539	41.6504	14.23	22.5471	21.5724	64.1975	-0.297571	0.205082
COX2	690	39.8551	14.2029	23.4783	22.4638	63.3333	-0.258581	0.225296
ATP8	159	41.5094	8.1761	33.9623	16.3522	75.4717	-0.1	0.333333
ATP6	675	43.2593	14.8148	22.6667	19.2593	65.9259	-0.31236	0.130435
COX3	792	42.4242	15.6566	21.5909	20.3283	64.0152	-0.325444	0.129825
CYTB	1135	42.9956	16.7401	21.4097	18.8546	64.4053	-0.335157	0.0594059
ND5	1726	32.7926	21.2051	31.9235	14.0788	64.7161	-0.0134288	-0.20197
ND4	1341	34.9739	19.1648	30.6488	15.2125	65.6227	-0.0659091	-0.114967
ND4L	303	37.9538	18.8119	30.033	13.2013	67.9868	-0.116505	-0.175258
ND3	351	35.3276	20.5128	30.4843	13.6752	65.812	-0.0735931	-0.2
ND1	939	35.2503	20.2343	27.5825	16.9329	62.8328	-0.122034	-0.0888252
ND6	534	44.1948	12.3596	25.4682	17.9775	69.6629	-0.268817	0.185185
ND2	1002	47.5	13.3	20.9	18.3	68.4	-0.388889	0.158228
tRNAs	1395	34.2672	13.9368	33.3333	18.4626	67.6006	-0.0138151	0.13969
rRNAs	2159	33.9419	13.1554	38.1554	14.7472	72.0974	0.0584416	0.057047
Control region	1353	35.1811	14.6341	32.3725	17.8123	67.5536	-0.0415755	0.0979499

## Sheet: Table S6
Table S6. Table of AT content of 13 PCGs from 51 species.
species name	ATP6	ATP8	COX1	COX2	COX3	CYTB	ND1	ND2	ND3	ND4	ND4L	ND5	ND6
Shinkaia crosnieri	-0.195789	-0.008	-0.116371	-0.0871369	-0.139535	-0.152455	-0.264881	-0.181579	-0.18797	-0.300503	-0.324561	-0.235249	-0.164103
Munidopsis verrilli	-0.0653753	-0.0576923	-0.107832	-0.0123457	-0.110151	-0.0865672	-0.378378	-0.117264	-0.154185	-0.328671	-0.390863	-0.252768	-0.157895
Munidopsis lauensis	-0.0749354	0.115789	-0.119718	-0.00505051	-0.0868597	-0.0838509	-0.383085	-0.156667	-0.212389	-0.325444	-0.366834	-0.260426	-0.165049
Munida gregaria	-0.156823	-0.00826446	-0.203422	-0.120833	-0.198502	-0.191381	-0.249639	-0.2	-0.2	-0.220779	-0.304348	-0.164319	-0.257576
Munida isos	-0.154034	-0.00917431	-0.0817884	-0.0548926	-0.133333	-0.105422	-0.342903	-0.18225	-0.235294	-0.340883	-0.422886	-0.271906	-0.196581
Allogalathea elegans	-0.113537	-0.113537	-0.0992979	-0.0442478	-0.105058	-0.112619	-0.305936	-0.170929	-0.0901961	-0.288462	-0.267857	-0.164639	-0.22314
Pisidia serratifrons	-0.149897	-0.0229008	-0.136232	-0.0290456	-0.104205	-0.0937099	-0.280597	-0.181579	-0.18797	-0.300503	-0.324561	-0.235249	-0.164103
Neopetrolisthes maculatus	-0.134904	-0.056	-0.161677	-0.0929705	-0.146154	-0.176166	-0.246951	-0.220994	-0.173745	-0.212565	-0.302752	-0.198738	-0.176781
Petrolisthes haswelli	-0.153509	-0.0357143	-0.159509	-0.0776256	-0.162879	-0.186928	-0.259027	-0.219236	-0.212851	-0.239651	-0.259259	-0.20354	-0.223464
Gastroptychus rogeri	-0.204918	0.023622	-0.167155	-0.0843373	-0.198488	-0.159601	-0.212034	-0.212682	-0.219917	-0.185185	-0.304348	-0.165767	-0.16792
Gastroptychus investigatoris	-0.183932	0.0327869	-0.201629	-0.114471	-0.157895	-0.211886	-0.248485	-0.223404	-0.238095	-0.169652	-0.342466	-0.166667	-0.219388
Kiwa tyleri	-0.186312	-0.0526316	-0.212234	-0.0955166	-0.234568	-0.192814	-0.165527	-0.19603	-0.261993	-0.130435	-0.233645	-0.123578	-0.276284
Lomis hirta	-0.0916844	0.0689655	-0.0597771	0.047619	-0.105469	-0.110512	-0.283358	-0.212553	-0.201646	-0.295983	-0.33945	-0.233108	-0.159892
Oedignathus inermis	-0.0971922	0.0327869	-0.136905	-0.0371991	-0.0856031	-0.0923695	-0.300462	-0.160112	-0.191667	-0.272919	-0.321101	-0.223379	-0.174026
Hapalogaster dentata	-0.0960699	0.0166667	-0.108696	-0.0598291	-0.135755	-0.146631	-0.264574	-0.165049	-0.221757	-0.280922	-0.333333	-0.220664	-0.211488
Paralithodes brevipes	-0.15	0.0393701	-0.153386	-0.061674	-0.119545	-0.125161	-0.269461	-0.148248	-0.18254	-0.221987	-0.280788	-0.216216	-0.184136
Paralithodes camtschaticus	-0.136364	0.00826446	-0.13001	-0.0652632	-0.116541	-0.153061	-0.244898	-0.157333	-0.184314	-0.216684	-0.221719	-0.191489	-0.227621
Lithodes maja	-0.14405	0.056	-0.125969	-0.0521921	-0.147664	-0.13121	-0.248869	-0.164219	-0.225806	-0.229039	-0.230769	-0.203443	-0.191601
Lithodes nintokuae	-0.1375	0	-0.127061	-0.07431	-0.147664	-0.125	-0.264881	-0.175202	-0.219124	-0.234995	-0.306533	-0.201878	-0.202934
Paralithodes platypus	-0.150106	0.00813008	-0.142296	-0.0573248	-0.172676	-0.144686	-0.249258	-0.199461	-0.198413	-0.204124	-0.29703	-0.17989	-0.197943
Pagurus ochotensis	-0.136564	-0.0422535	-0.164211	-0.0638298	-0.15415	-0.141361	-0.269006	-0.197419	-0.211155	-0.220833	-0.288889	-0.206426	-0.259446
Pagurus nigrofascia	-0.179601	-0.0359712	-0.130344	-0.0575693	-0.195699	-0.139142	-0.252747	-0.225275	-0.226562	-0.208556	-0.245455	-0.214008	-0.195
Pagurus maculosus	-0.149378	0.0393701	-0.124246	-0.0931677	-0.153285	-0.124538	-0.251076	-0.206718	-0.172932	-0.184162	-0.253333	-0.171556	-0.226933
Pagurus lanuginosus	-0.137014	-0.102564	-0.123862	-0.0810811	-0.160584	-0.149545	-0.182013	-0.197982	-0.19084	-0.151515	-0.291667	-0.198113	-0.2125
Pagurus filholi	-0.1	-0.035461	-0.152821	-0.0765957	-0.129944	-0.117048	-0.227273	-0.171975	-0.153846	-0.182916	-0.259912	-0.206651	-0.20098
Pagurus japonicus	-0.0958333	-0.035461	-0.154555	-0.07431	-0.129944	-0.110546	-0.226174	-0.176774	-0.166023	-0.18443	-0.259912	-0.200319	-0.194103
Pagurus gracilipes	-0.119843	-0.028169	-0.157143	-0.0544662	-0.197411	-0.137453	-0.245283	-0.169761	-0.176056	-0.193745	-0.188406	-0.193798	-0.2
Pagurus minutus	-0.109244	-0.0571429	-0.142562	-0.0706638	-0.134831	-0.112821	-0.240288	-0.16947	-0.184906	-0.205687	-0.269841	-0.198419	-0.182957
Pagurus similis	-0.107368	-0.0571429	-0.142857	-0.0706638	-0.135338	-0.114543	-0.235632	-0.167959	-0.198473	-0.223698	-0.254545	-0.202841	-0.188917
Pagurus longicarpus	-0.0845987	0.00854701	-0.0981964	-0.0211864	-0.0800745	-0.0702703	-0.279762	-0.171071	-0.252033	-0.26875	-0.352657	-0.245557	-0.184573
Emerita talpoida	-0.157233	-0.0247934	-0.117705	-0.0492505	-0.145558	-0.17	-0.208824	-0.196676	-0.16	-0.257024	-0.290909	-0.162791	-0.141333
Stemonopa insignis	-0.056872	0.0280374	-0.0107296	0.0228311	-0.0443548	-0.065312	-0.375191	-0.0865672	-0.055794	-0.358491	-0.482587	-0.328696	-0.0545455
Blepharipoda liberata	-0.148148	0.023622	-0.116601	0.00211416	-0.138632	-0.107097	-0.258394	-0.119048	-0.177866	-0.255061	-0.415525	-0.21509	-0.111675
Coenobita perlatus	-0.296943	-0.0862069	-0.334006	-0.261959	-0.339731	-0.377181	-0.0831974	-0.393678	-0.0875576	-0.0045045	-0.135678	-0.00681431	-0.292225
Coenobita violascens	-0.31236	-0.1	-0.297571	-0.258581	-0.325444	-0.335157	-0.122034	-0.388889	-0.0735931	-0.0659091	-0.116505	-0.0134288	-0.268817
Coenobita rugosus	-0.37619	-0.117117	-0.318033	-0.287129	-0.364017	-0.357245	-0.0716724	-0.403846	-0.115207	-0.0373945	-0.164021	-0.00189036	-0.358166
Coenobita purpureus	-0.368932	-0.172414	-0.321701	-0.315403	-0.348739	-0.375723	-0.0752294	-0.435065	-0.0954774	0.00506329	-0.136842	0.0383142	-0.356125
Coenobita lila	-0.355932	-0.150943	-0.324814	-0.293839	-0.333333	-0.355588	-0.0902394	-0.455677	-0.020202	-0.0251889	-0.102273	0.00854701	-0.337
Coenobita variabilis	-0.364706	-0.142857	-0.334724	-0.277273	-0.352227	-0.40249	-0.0333919	-0.447005	-0.0769231	0.0167866	-0.10101	0.0372439	-0.329577
Coenobita clypeatus	-0.34873	-0.189189	-0.316008	-0.25	-0.311871	-0.343324	-0.108197	-0.457271	-0.105023	-0.0152403	-0.150538	-0.00364299	-0.358904
Coenobita brevimanus	-0.38255	-0.148148	-0.325532	-0.291667	-0.369919	-0.382271	-0.0816327	-0.442219	-0.0740741	-0.0059312	-0.170213	0.0128913	-0.3241
Birgus latro	-0.124122	0.0247934	-0.0580781	-0.037037	-0.0875	-0.127007	-0.393258	-0.126154	-0.310044	-0.331118	-0.38	-0.268417	-0.0693642
Calcinus elegans	-0.266187	-0.0181818	-0.214737	-0.156682	-0.25	-0.270655	-0.166113	-0.236025	-0.212963	-0.137209	-0.141509	-0.103943	-0.22093
Calcinus gaimardii	-0.22467	-0.00840336	-0.214508	-0.117647	-0.191321	-0.269022	-0.168196	-0.19242	-0.246753	-0.147789	-0.165877	-0.139693	-0.230769
Calcinus latens	-0.187215	0.072	-0.166496	-0.179954	-0.173913	-0.213605	-0.191824	-0.161677	-0.242553	-0.181818	-0.229268	-0.169717	-0.217631
Clibanarius infraspinatus	-0.0995475	0.162393	-0.120925	-0.0707965	-0.156436	-0.161111	-0.338898	-0.119215	-0.362069	-0.285557	-0.37799	-0.25951	-0.124668
Clibanarius longitarsus	-0.0672646	0.131148	-0.107884	0.020316	-0.064257	-0.108635	-0.340909	-0.106383	-0.367089	-0.325354	-0.345794	-0.339496	-0.0956072
Diogenes edwardsii	-0.254902	-0.107438	-0.237713	-0.204396	-0.249524	-0.268874	-0.261206	-0.270492	-0.285714	-0.235043	-0.257919	-0.204898	-0.242667
Dardanus hessii	-0.247863	-0.0243902	-0.162242	-0.166667	-0.191651	-0.197419	-0.2207	-0.169863	-0.2	-0.155556	-0.198157	-0.171115	-0.282051
Dardanus arrosor	-0.178082	-0.0252101	-0.182927	-0.146018	-0.204771	-0.211957	-0.281301	-0.261669	-0.206751	-0.176711	-0.287805	-0.15604	-0.227027
Dardanus aspersus	-0.172093	0.0598291	-0.160417	-0.0855856	-0.213251	-0.169916	-0.248322	-0.194529	-0.264069	-0.259861	-0.3125	-0.217839	-0.143662

## Sheet: Table S7
Table S7. Table of GC content of 13 PCGs from 51 species.
species name	ATP6	ATP8	COX1	COX2	COX3	CYTB	ND1	ND2	ND3	ND4	ND4L	ND5	ND6
Shinkaia crosnieri	-0.31	-0.612903	-0.155039	-0.209756	-0.186813	-0.26776	0.378788	-0.321888	-0.121951	0.35277	0.573333	0.271868	-0.398374
Munidopsis verrilli	-0.405405	-0.461538	-0.123377	-0.216117	-0.251534	-0.323276	0.337176	-0.427835	-0.274194	0.404167	0.495146	0.39441	-0.442105
Munidopsis lauensis	-0.354386	-0.508197	-0.122481	-0.255319	-0.270588	-0.306122	0.288889	-0.363184	-0.184	0.391481	0.465347	0.402157	-0.372549
Munida gregaria	-0.270718	-0.371429	0.027027	-0.0821256	0.00392157	-0.0550725	0.269076	-0.190476	-0.0425532	0.341176	0.343284	0.220721	-0.111111
Munida isos	-0.277567	-0.489362	-0.165584	-0.201493	-0.20354	-0.191489	0.388889	-0.369272	-0.0973451	0.446154	0.458333	0.369106	-0.37037
Allogalathea elegans	-0.271028	-0.271028	-0.123134	-0.215517	-0.185455	-0.269521	0.397849	-0.416974	-0.291667	0.497512	0.473684	0.460123	-0.51634
Pisidia serratifrons	-0.178378	-0.12	-0.0365854	-0.178218	-0.115702	-0.205634	0.338521	-0.321888	-0.121951	0.35277	0.573333	0.271868	-0.398374
Neopetrolisthes maculatus	-0.209756	-0.225806	-0.0621469	-0.152263	-0.152416	-0.187845	0.343284	-0.286245	-0.0869565	0.278947	0.463415	0.229075	-0.328244
Petrolisthes haswelli	-0.268519	-0.409091	-0.0990991	-0.154472	-0.180077	-0.214092	0.317073	-0.321033	-0.0505051	0.314149	0.619048	0.277662	-0.368421
Gastroptychus rogeri	-0.184783	-0.310345	-0.0966469	-0.11828	-0.1	-0.180723	0.26971	-0.233871	-0.0363636	0.280236	0.4	0.27033	-0.314286
Gastroptychus investigatoris	-0.20603	-0.117647	0.0109489	-0.0135747	-0.0708661	-0.138889	0.205387	-0.201581	0.0707071	0.167095	0.481481	0.206544	-0.107143
Kiwa tyleri	-0.273973	-0.478261	-0.0217391	-0.169591	-0.0900901	-0.210702	0.307692	-0.346734	-0.175	0.408163	0.516129	0.281501	-0.524752
Lomis hirta	-0.310345	-0.4	-0.136612	-0.117117	-0.104693	-0.19898	0.345455	-0.355482	-0.185185	0.464286	0.439024	0.360902	-0.378788
Oedignathus inermis	-0.263158	-0.352941	-0.0696798	-0.156522	-0.127273	-0.181102	0.221843	-0.290541	-0.0810811	0.33687	0.414634	0.249458	-0.283582
Hapalogaster dentata	-0.214953	-0.166667	-0.0208729	-0.123288	-0.0225564	-0.083558	0.208791	-0.205575	-0.0892857	0.359375	0.407407	0.209125	-0.191176
Paralithodes brevipes	-0.177083	-0.241379	0.00934579	-0.0300429	-0.0381679	-0.0696379	0.211679	-0.234201	0.0909091	0.255102	0.236842	0.225664	-0.261538
Paralithodes camtschaticus	-0.255319	-0.257143	0.0136452	-0.0566038	-0.0661479	-0.04	0.210937	-0.248062	-0.0416667	0.24507	0.240506	0.165533	-0.21875
Lithodes maja	-0.181347	-0.354839	0.00986193	-0.0769231	-0.0314961	-0.0659026	0.210728	-0.266409	0.0485437	0.288515	0.316456	0.240741	-0.268293
Lithodes nintokuae	-0.197917	-0.257143	0.0286807	-0.037037	-0.0393701	-0.0747126	0.211896	-0.233083	0.0485437	0.307042	0.3	0.175926	-0.251908
Paralithodes platypus	-0.19598	-0.272727	0.0269231	-0.0648148	-0.00763359	-0.0424929	0.223881	-0.18797	-0.0707071	0.274788	0.350649	0.153318	-0.261538
Pagurus ochotensis	-0.201835	-0.0285714	0	-0.105991	-0.0176678	-0.0614525	0.232558	-0.183824	0.06	0.296296	0.36	0.221532	-0.171875
Pagurus nigrofascia	-0.131222	-0.0857143	-0.0441176	-0.0982143	0.0735931	-0.0958904	0.27972	-0.0965251	0.0265487	0.235732	0.25	0.169643	-0.234899
Pagurus maculosus	-0.157895	-0.172414	-0.0341463	-0.0490196	-0.0290456	-0.0720461	0.183673	-0.213675	-0.0909091	0.292754	0.306667	0.245478	-0.230769
Pagurus lanuginosus	-0.213115	-0.619048	0.0139721	-0.0873786	-0.0207469	-0.0835913	0.191011	-0.26087	-0.0217391	0.28839	0.333333	0.086758	-0.294118
Pagurus filholi	-0.276995	-0.0909091	-0.04	-0.132743	-0.100775	-0.109195	0.238866	-0.297297	-0.12766	0.282486	0.424658	0.25641	-0.347518
Pagurus japonicus	-0.286385	-0.0909091	-0.0363289	-0.137778	-0.0930233	-0.118156	0.233871	-0.306452	-0.108696	0.284091	0.424658	0.251641	-0.366197
Pagurus gracilipes	-0.259574	-0.0625	-0.0269231	-0.164557	-0.035461	-0.085044	0.251908	-0.275591	-0.0357143	0.304124	0.266667	0.23356	-0.366906
Pagurus minutus	-0.262673	-0.0588235	-0.0488722	-0.144105	-0.0588235	-0.109244	0.273438	-0.284133	-0.0786517	0.324607	0.30303	0.235421	-0.36
Pagurus similis	-0.266055	-0.0588235	-0.0486891	-0.144105	-0.0583658	-0.114846	0.262745	-0.288889	-0.0561798	0.331476	0.375	0.240781	-0.342105
Pagurus longicarpus	-0.298578	-0.230769	-0.0683919	-0.125581	-0.103175	-0.204082	0.27881	-0.259516	-0.0666667	0.312169	0.444444	0.25	-0.449275
Emerita talpoida	-0.19403	-0.428571	-0.0229885	-0.16129	-0.0846154	-0.0778443	0.234375	-0.239852	-0.128713	0.256684	0.425	0.183585	-0.181818
Stemonopa insignis	-0.416	-0.714286	-0.172982	-0.268293	-0.167235	-0.27191	0.349153	-0.458967	-0.305085	0.387097	0.575758	0.417857	-0.520468
Blepharipoda liberata	-0.247312	-0.172414	-0.0391753	-0.109005	-0.0887097	-0.132597	0.298805	-0.349593	-0.0612245	0.29683	0.386667	0.286957	-0.309091
Coenobita perlatus	0.130841	0.25	0.243542	0.266129	0.179104	0.161954	-0.157895	0.207921	-0.175573	-0.195556	-0.188119	-0.23412	0.197368
Coenobita violascens	0.130435	0.333333	0.205082	0.225296	0.129825	0.0594059	-0.0888252	0.158228	-0.2	-0.114967	-0.175258	-0.20197	0.185185
Coenobita rugosus	0.103175	0.244444	0.174757	0.201413	0.138264	0.0983982	-0.15903	0.0773333	-0.236641	-0.178782	-0.171171	-0.202399	0.241758
Coenobita purpureus	0.117871	0.44186	0.221865	0.266904	0.151899	0.106095	-0.172589	0.170984	-0.210526	-0.23412	-0.185841	-0.290323	0.26776
Coenobita lila	0.101562	0.36	0.229481	0.267925	0.153846	0.138952	-0.179894	0.179348	-0.272727	-0.198529	-0.241935	-0.257576	0.604761
Coenobita variabilis	0.157895	0.363636	0.275261	0.263158	0.2	0.177616	-0.253406	0.206897	-0.228346	-0.261905	-0.235294	-0.293395	0.272727
Coenobita clypeatus	0.138075	0.377778	0.232925	0.215686	0.178082	0.095	-0.142857	0.210843	-0.224806	-0.2	-0.22807	-0.291866	0.289157
Coenobita brevimanus	0.2	0.375	0.268128	0.278431	0.218855	0.173594	-0.178571	0.257143	-0.272727	-0.216162	-0.214286	-0.269537	0.247059
Birgus latro	-0.240816	-0.371429	-0.112628	-0.129412	-0.171521	-0.233853	0.316294	-0.352436	0.176471	0.324138	0.28	0.202206	-0.305389
Calcinus elegans	0.0387597	0.387755	0.127334	0.203125	0.0592105	0.0623557	-0.0148368	0.151862	-0.214815	-0.0709939	-0.010989	-0.164763	0.2
Calcinus gaimardii	0.0135747	0.45	0.142857	0.129032	0.0385965	0.0776942	0.0385965	0.0684039	-0.233333	-0.0235849	-0.0434783	-0.113514	0.299363
Calcinus latens	0.0379747	0.235294	0.1	0.14741	0.0699301	0.04	0.00330033	0.0461538	-0.103448	-0.0722611	0.0204082	-0.0702087	0.181287
Clibanarius infraspinatus	-0.147826	-0.230769	-0.0549828	-0.0382979	-0.0422535	-0.149758	0.287425	-0.300699	0.241379	0.308756	0.428571	0.261194	-0.313953
Clibanarius longitarsus	-0.213974	-0.297297	-0.0421053	-0.125506	-0.122449	-0.184652	0.305466	-0.272727	0.350877	0.383886	0.438202	0.302412	-0.368421
Diogenes edwardsii	0.0985915	-0.2	0.172542	0.155172	0.128788	0.145119	0.307958	0.121212	0.367347	0.318296	0.341772	0.252	0.0454545
Dardanus hessii	-0.0248756	-0.030303	0.00580271	0.0810811	0.0229008	-0.0362117	0.0609319	-0.0806452	-0.0107527	0.0983607	0.0361446	0.00659341	-0.0542636
Dardanus arrosor	-0.111111	-0.189189	0.0528233	0.0672269	0	-0.0201005	0.115385	-0.0479452	-0.0555556	0.0601336	0.0315789	-0.0597015	0.020979
Dardanus aspersus	-0.214876	-0.384615	-0.0017452	0.0367347	-0.0457516	-0.0843373	0.0453172	-0.11437	-0.0598291	0.104167	0.0555556	0.0359712	-0.134146

## Sheet: Table S8
Table S8. Genetic distances between 15 families and Genetic distance within the Coenobitidae and Diogenidae.
Genetic distances between 15 families
	Diogenidae	Coenobitidae	Munidopside	Porcellanidae	Chirostylidae	Albuneidae	Hippidae	Gecarcoidea	Lomidae	Kiwaidae	Blepharipodidae	Paguridae	Lithodidae	Galatheidae	Munididae
Diogenidae
Coenobitidae	0.351408
Munidopside	0.436753	0.474361
Porcellanidae	0.418843	0.452665	0.409416
Chirostylidae	0.427338	0.452846	0.435559	0.426945
Albuneidae	0.407196	0.44742	0.390567	0.39706	0.422928
Hippidae	0.386334	0.405976	0.411192	0.389671	0.402685	0.338354
Gecarcoidea	0.410113	0.444892	0.419268	0.389263	0.422494	0.38897	0.365712
Lomidae	0.379748	0.421656	0.378872	0.382597	0.373541	0.336278	0.339977	0.364874
Kiwaidae	0.369717	0.396511	0.384856	0.351835	0.32733	0.367939	0.330154	0.341233	0.300429
Blepharipodidae	0.370543	0.409754	0.387462	0.363865	0.377726	0.311908	0.303305	0.350689	0.318672	0.305262
Paguridae	0.371716	0.402236	0.38874	0.367209	0.378297	0.35284	0.343431	0.343538	0.318514	0.310457	0.311301
Lithodidae	0.370047	0.40012	0.388268	0.372917	0.375721	0.355863	0.346949	0.349663	0.323832	0.312442	0.312968	0.178939
Galatheidae	0.396502	0.434421	0.349016	0.370611	0.396837	0.357701	0.364981	0.368203	0.323745	0.336888	0.341769	0.339193	0.341058
Munididae	0.400225	0.432024	0.351045	0.372905	0.405069	0.372791	0.369487	0.38123	0.341835	0.344093	0.343726	0.34689	0.342853	0.304517
Genetic distance within the Coenobitidae and Diogenidae
	Clibanarius infraspinatus	Clibanarius longitarsus	Birgus latro	Coenobita clypeatus	Coenobita brevimanus	Coenobita violascens	Coenobita perlatus	Coenobita rugosus	Coenobita lila	Coenobita purpureus	Coenobita variabilis	Calcinus latens	Calcinus elegans	Calcinus gaimardii	Dardanus aspersus	Dardanus arrosor	Dardanus hessii	Diogenes edwardsii
Clibanarius infraspinatus
Clibanarius longitarsus	0.251653
Birgus latro	0.334617	0.298812
Coenobita clypeatus	0.391355	0.375229	0.296269
Coenobita brevimanus	0.385394	0.372836	0.294689	0.19672
Coenobita violascens	0.379443	0.365135	0.2867	0.207795	0.204885
Coenobita perlatus	0.370495	0.361548	0.294118	0.198509	0.193064	0.167809
Coenobita rugosus	0.389471	0.383566	0.304404	0.214524	0.207203	0.188314	0.184966
Coenobita lila	0.401382	0.392105	0.318269	0.218091	0.206583	0.185809	0.181248	0.178378
Coenobita purpureus	0.403632	0.396236	0.318181	0.209944	0.192458	0.18431	0.174881	0.148618	0.162282
Coenobita variabilis	0.389146	0.380686	0.307211	0.193965	0.182964	0.168329	0.154132	0.151859	0.13323	0.128544
Calcinus latens	0.343679	0.325876	0.32824	0.316418	0.318051	0.317246	0.307547	0.331259	0.324828	0.336292	0.318335
Calcinus elegans	0.363344	0.34289	0.339616	0.305918	0.300132	0.306932	0.302485	0.318857	0.314461	0.313287	0.305087	0.258
Calcinus gaimardii	0.347202	0.329638	0.324283	0.30616	0.298022	0.303707	0.292456	0.319104	0.318417	0.321105	0.305375	0.247	0.193
Dardanus aspersus	0.385258	0.368753	0.365783	0.391166	0.387744	0.388672	0.381319	0.393355	0.386827	0.402993	0.384284	0.372608	0.389083	0.371015
Dardanus arrosor	0.376965	0.362764	0.358663	0.36319	0.360261	0.356944	0.351371	0.369577	0.359417	0.374926	0.352396	0.347043	0.364472	0.348643	0.259861
Dardanus hessii	0.361349	0.350034	0.359837	0.363323	0.361205	0.354376	0.340601	0.377743	0.374134	0.391383	0.358983	0.33423	0.363741	0.340961	0.276973	0.256475
Diogenes edwardsii	0.353441	0.339575	0.354961	0.353553	0.346748	0.346517	0.333885	0.36848	0.363805	0.367522	0.353441	0.332456	0.34966	0.330109	0.385801	0.362916	0.348088

## Sheet: Table S9
Table S9. Rearrangement table, yellow and cyan genes colour indicate they are coded on the two different strands.
1	Shinkaia crosnieri
COX1	L1	L2	COX2	K	G	ND3	A	I	M	D	ND2	ATP8	ATP6	COX3	R	N	S1	E	F	ND5	H	ND4	ND4L	T	ND6	CYTB	S2	CR	Y	P	ND1	rrnL	rrnS	W	Q	C
2	Munidopsis verrilli
COX1	L2	COX2	K	G	M	ND2	D	ATP8	ATP6	COX3	R	N	P	ND1	L1	rrnL	V	rrnS	CR	Q	ND3	I	A	S1	E	ND6	CYTB	S2	F	ND5	H	ND4	ND4L	T	W	C	Y
3	Munidopsis lauensis
COX1	L2	COX2	K	G	M	ND2	D	ATP8	ATP6	COX3	R	N	P	ND1	L1	rrnL	V	rrnS	Q	ND3	I	A	S1	E	CR	ND6	CYTB	S2	F	ND5	H	ND4	ND4L	T	W	C	Y
4	Munida gregaria
COX1	L2	COX2	K	G	ND3	I	M	A	ND2	D	ATP8	ATP6	COX3	R	N	S1	E	F	ND5	H	ND4	ND4L	T	ND6	CYTB	S2	P	ND1	L1	rrnL	V	rrnS	W	Q	C	Y
5	Munida isos
COX1	L2	COX2	K	G	ND3	A	ND2	D	ATP8	ATP6	COX3	I	S1	E	M	R	N	F	ND5	H	ND4	ND4L	T	ND6	CYTB	L1	rrnL	V	rrnS	CR	S2	P	ND1	W	Q	C	Y
6	Allogalathea elegans
COX1	L2	COX2	K	I	M	A	ND2	D	ATP8	ATP6	COX3	S1	E	CR	F	ND5	H	ND4	ND4L	T	ND6	CYTB	P	ND1	L1	rrnL	V	rrnS	W	G	ND3	R	N	Q	C	Y
7	Pisidia serratifrons
COX1	L2	COX2	K	G	ND3	A	F	ND5	H	ND4	ND4L	T	ND6	CYTB	S2	P	ND1	L1	rrnL	V	rrnS	CR	M	I	ND2	D	ATP8	ATP6	COX3	R	N	S1	E	W	Q	C	Y
8	Neopetrolisthes maculatus Petrolisthes haswelli
COX1	L2	COX2	K	G	ND3	A	I	M	ND2	D	ATP8	ATP6	COX3	R	N	S1	E	F	ND5	H	ND4	ND4L	T	ND6	CYTB	S2	P	ND1	L1	rrnL	V	rrnS	CR	W	Q	C	Y
9	Gastroptychus rogeri Gastroptychus investigatoris Lomis hirta
COX1	L1	L2	COX2	K	G	ND3	A	M	I	ND2	D	ATP8	ATP6	COX3	R	N	S1	E	F	ND5	H	ND4	ND4L	T	ND6	CYTB	S2	P	ND1	rrnS	V	rrnL	CR	W	Q	C	Y
10	Kiwa tyleri
COX1	L1	L2	G	A	COX2	K	ND3	M	I	ND2	D	ATP8	ATP6	COX3	R	N	S1	E	F	ND5	H	ND4	ND4L	T	ND6	CYTB	S2	P	ND1	rrnS	V	rrnL	CR	W	Q	C	Y
11	Oedignathus inermis Hapalogaster dentata Lithodes maja
COX1	C	Q	W	rrnS	V	rrnL	ND1	P	CR	Y	S2	CYTB	ND6	T	ND4L	ND4	H	ND5	F	E	S1	N	R	COX3	ATP6	ATP8	ND2	D	M	I	A	ND3	G	K	COX2	L2	L1
12	Paralithodes brevipes Paralithodes camtschaticus Pagurus longicarpus
COX1	L1	L2	COX2	K	G	ND3	A	D	I	M	ND2	ATP8	ATP6	COX3	R	N	S1	E	F	ND5	H	ND4	ND4L	T	ND6	CYTB	Y	S2	CR	P	ND1	rrnL	V	rrnS	W	Q	C
13	Lithodes nintokuae
COX1	L1	L2	COX2	N	G	ND3	A	I	M	D	ND2	ATP8	ATP6	COX3	R	S1	E	F	ND5	H	ND4	ND4L	T	ND6	CYTB	S2	CR	P	ND1	rrnL	V	rrnS	W	Q	C
14	Paralithodes platypus
COX1	L1	L2	COX2	N	K	G	ND3	A	I	M	D	ND2	ATP8	ATP6	COX3	R	S1	E	F	ND5	H	ND4	ND4L	T	ND6	CYTB	S2	CR	Y	P	ND1	rrnL	V	rrnS	W	Q	C
15	Pagurus ochotensis
COX1	L1	L2	COX2	K	G	ND3	A	I	M	D	ND2	ATP8	ATP6	COX3	R	N	S1	E	F	ND5	H	ND4	ND4L	T	ND6	CYTB	S2	Y	V	CR	P	ND1	rrnL	rrnS	W	Q	C
16	Pagurus nigrofascia
COX1	L1	L2	COX2	K	G	ND3	A	I	M	D	ND2	ATP8	ATP6	COX3	R	N	S1	E	F	ND5	H	ND4	ND4L	T	ND6	CYTB	S2	CR	Y	P	ND1	rrnL	rrnS	W	Q	C
17	Pagurus maculosus
COX1	L1	L2	COX2	K	G	ND3	A	I	M	D	ND2	ATP8	ATP6	COX3	R	N	S1	E	F	ND5	H	ND4	ND4L	T	ND6	CYTB	S2	CR	Y	P	ND1	rrnL	V	rrnS	W
18	Pagurus lanuginosus
COX1	L1	L2	COX2	K	G	ND3	A	I	M	D	ND2	CR	ATP8	ATP6	COX3	R	N	S1	E	F	ND5	H	ND4	ND4L	T	ND6	CYTB	S	Y	P	ND1	rrnL	rrnS	C
19	Pagurus filholi
COX1	L1	L2	COX2	K	G	ND3	A	M	D	ND2	ATP8	ATP6	COX3	R	N	S1	E	F	ND5	ND4	H	ND4L	T	ND6	CYTB	Y	P	ND1	rrnL	V	rrnS	W	Q	C
20	Pagurus japonicus
COX1	L1	L2	COX2	K	G	ND3	I	A	M	D	ND2	ATP8	ATP6	COX3	R	N	S1	E	F	ND5	H	ND4	ND4L	T	ND6	CYTB	S2	CR	Y	P	rrnL	V	rrnS	W	C
21	Pagurus gracilipes
COX1	L1	L2	COX2	K	G	ND3	A	ND2	ATP8	ATP6	COX3	R	N	S1	E	F	ND5	ND4	ND4	ND4L	T	ND6	CYTB	S2	Y	P	ND1	rrnL	V	rrnS	W	Q	C
22	Pagurus minutus
COX1	L1	L2	COX2	K	G	ND3	A	M	D	ND2	ATP8	ATP6	COX3	R	N	S1	E	F	ND5	H	ND4	ND4L	CR	T	ND6	CYTB	V	P	ND1	rrnL	rrnS	W	Q	C
23	Pagurus similis
COX1	L1	L2	COX2	K	G	ND3	A	I	M	D	ND2	ATP8	ATP6	COX3	R	N	S1	E	F	ND5	H	ND4	ND4L	T	ND6	CYTB	S2	CR	Y	P	ND1	rrnL	rrnS	W	Q	C
24	Emerita talpoida
COX1	L1	L2	COX2	K	G	ND3	A	I	M	ND2	D	ATP8	ATP6	COX3	R	N	S1	E	ND5	H	ND4	ND4L	T	ND6	CYTB	S2	CR	P	ND1	rrnL	V	rrnS	W	C	Y	Q
25	Stemonopa insignis
COX1	L1	L2	COX2	K	G	ND3	A	I	M	ND2	D	ATP8	ATP6	COX3	R	N	S1	E	F	ND5	H	ND4	ND4L	T	ND6	CYTB	S2	CR	P	ND1	rrnL	V	rrnS	W	C	Y	Q
26	Blepharipoda liberata
COX1	L1	L2	COX2	K	G	ND3	A	I	M	ND2	D	ATP8	ATP6	COX3	R	N	S1	E	ND5	H	ND4	ND4L	T	ND6	CYTB	CR	S2	P	ND1	rrnL	V	rrnS	W	Q	C	Y
27	Coenobita perlatus Coenobita rugosus Coenobita violascens Coenobita purpureus Coenobita lila Coenobita variabilis Coenobita clypeatus Coenobita brevimanus Birgus latro Clibanarius infraspinatus Clibanarius longitarsus Dardanus hessii
COX1	L1	COX2	K	M	I	ND2	D	ATP8	ATP6	COX3	R	N	E	F	ND5	H	ND4	ND4L	T	ND6	CYTB	S2	P	ND1	rrnL	V	rrnS	CR	S1	A	ND3	G	L2	Y	W	Q	C
28	Calcinus elegans Calcinus latens
COX1	L1	COX2	K	M	I	ND2	D	ATP8	ATP6	COX3	R	N	E	T	ND6	CYTB	S2	F	ND5	H	ND4	ND4L	P	ND1	rrnL	V	rrnS	CR	S1	A	ND3	G	L2	Y	W	Q	C
29	Calcinus gaimardii
COX1	L1	COX2	K	M	I	ND2	D	ATP8	ATP6	COX3	R	N	E	T	ND6	CYTB	F	ND5	H	ND4	ND4L	P	ND1	rrnL	V	rrnS	CR	S1	A	ND3	G	L2	Y	W	Q	C
30	Diogenes edwardsii
COX1	L1	COX2	K	ND2	D	ATP8	ATP6	COX3	R	N	E	T	ND6	CYTB	S2	CR	ND1	P	ND4L	ND4	H	ND5	F	I	M	C	L2	G	ND3	S1	Y	rrnL	V	rrnS	A	W	Q
31	Dardanus arrosor
COX1	L1	COX2	K	M	I	ND2	D	ATP8	ATP6	COX3	R	N	E	F	ND5	H	ND4	ND4L	T	ND6	CYTB	S2	P	ND1	rrnL	V	rrnS	CR	S1	A	ND3	G	L2	Y	W	Q	C
32	Dardanus aspersus
COX1	L1	COX2	K	M	I	ND2	D	ATP8	ATP6	COX3	R	N	E	ND4L	T	ND6	CYTB	F	ND5	H	ND4	S2	P	ND1	rrnL	V	rrnS	CR	S1	A	ND3	G	L2	Y	W	Q	C

## Sheet: Table S10
Table S10. CODEML analyses of selection on mitochondrial genes in Anomura crabs.
genename	model	lnL	2lnL	p level	parameters	positive sites
ATP8
	ma	-4591.55			ￏﾉ0 = 0.057 ￏﾉ1 = 1.0 ￏﾉ2 = 1.0
	ma0	-4591.55	0	1	ￏﾉ0 = 0.057 ￏﾉ1 = 1.0 ￏﾉ2 = 1.0
	------------------
COX3
	ma	-15715.9			ￏﾉ0 = 0.02 ￏﾉ1 = 1.0 ￏﾉ2 = 1.0
	ma0	-15715.9	0	1	ￏﾉ0 = 0.02 ￏﾉ1 = 1.0 ￏﾉ2 = 1.0
	------------------
CYTB
	ma	-33026.5			ￏﾉ0 = 0.031 ￏﾉ1 = 1.0 ￏﾉ2 = 290.286
	ma0	-32992	-68.9826	1	ￏﾉ0 = 0.031 ￏﾉ1 = 1.0 ￏﾉ2 = 1.0
	------------------
ATP6
	ma	-15324.9			ￏﾉ0 = 0.026 ￏﾉ1 = 1.0 ￏﾉ2 = 331.905	26 E (0.998);
	ma0	-15327.3	4.70891	0.0300066	ￏﾉ0 = 0.026 ￏﾉ1 = 1.0 ￏﾉ2 = 1.0
	------------------
ND4L
	ma	-7188.27			ￏﾉ0 = 0.026 ￏﾉ1 = 1.0 ￏﾉ2 = 1.475
	ma0	-7188.34	0.1425	0.705808	ￏﾉ0 = 0.026 ￏﾉ1 = 1.0 ￏﾉ2 = 1.0
	------------------
ND1
	ma	-20320.9			ￏﾉ0 = 0.016 ￏﾉ1 = 1.0 ￏﾉ2 = 999.0
	ma0	-20320.9	0.03241	0.857131	ￏﾉ0 = 0.016 ￏﾉ1 = 1.0 ￏﾉ2 = 1.0
	------------------
ND3
	ma	-8294.15			ￏﾉ0 = 0.021 ￏﾉ1 = 1.0 ￏﾉ2 = 40.53	91 S (0.988);117 S (0.994);
	ma0	-8297.11	5.9037	0.0151091	ￏﾉ0 = 0.021 ￏﾉ1 = 1.0 ￏﾉ2 = 1.0
	------------------
ND2
	ma	-29322.9			ￏﾉ0 = 0.038 ￏﾉ1 = 1.0 ￏﾉ2 = 20.976	19 P (0.818); 29 S (0.891); 42 S (0.923); 78 S (0.999); 124 G (0.939); 150 A (0.831); 156 E (0.902); 214 S (0.935); 225 H (0.952); 226 Y (0.882); 229 A (0.859); 241 F (0.994); 252 S (0.999); 270 L (0.859); 278 A (0.847);
	ma0	-29325.4	4.99822	0.0253735	ￏﾉ0 = 0.038 ￏﾉ1 = 1.0 ￏﾉ2 = 1.0
	------------------
ND6
	ma	-16020.2			ￏﾉ0 = 0.04 ￏﾉ1 = 1.0 ￏﾉ2 = 5.229	88 E (0.870); 90 F (0.968); 117 S (0.824); 118 E (0.997); 125 S (0.987); 147 T (0.981);
	ma0	-16022.5	4.53355	0.0332365	ￏﾉ0 = 0.04 ￏﾉ1 = 1.0 ￏﾉ2 = 1.0
	------------------
COX1
	ma	-27432.5			ￏﾉ0 = 0.008 ￏﾉ1 = 1.0 ￏﾉ2 = 15.291
	ma0	-27432.5	0.02219	0.881583	ￏﾉ0 = 0.008 ￏﾉ1 = 1.0 ￏﾉ2 = 1.0
	------------------
ND5
	ma	-43957.2			ￏﾉ0 = 0.036 ￏﾉ1 = 1.0 ￏﾉ2 = 20.599	166 E (0.998); 242 S (0.976); 249 I (0.827); 254 S (0.999); 331 L (0.995); 337 V (0.927); 381 I (0.984); 420 S (0.999);480 N (0.987); 526 I (0.972); 534 S (0.977); 554 S (0.998); 556 S (0.853); 557 N (0.992); 560 S (0.983);
	ma0	-43969	23.5752	1.20126e-06	ￏﾉ0 = 0.036 ￏﾉ1 = 1.0 ￏﾉ2 = 1.0
	------------------
ND4
	ma	-32657.6			ￏﾉ0 = 0.028 ￏﾉ1 = 1.0 ￏﾉ2 = 2.603
	ma0	-32658.2	1.20913	0.271504	ￏﾉ0 = 0.028 ￏﾉ1 = 1.0 ￏﾉ2 = 1.0
	------------------
COX2
	ma	-13678.4			ￏﾉ0 = 0.015 ￏﾉ1 = 1.0 ￏﾉ2 = 22.481
	ma0	-13679.2	1.64681	0.199394	ￏﾉ0 = 0.015 ￏﾉ1 = 1.0 ￏﾉ2 = 1.0
	------------------
